# Supplementary material for: Are Signals Regulating Energy Homeostasis Related to Neuropsychological and Clinical Features of Gambling Disorder? A Case–Control Study
Source: Nutrients. 2022 Nov 29;14(23):5084. doi: 10.3390/nu14235084 (PMC9736671; doi:10.3390/nu14235084)
Supplement: Supplementary file 1 [file nutrients-14-05084-s001.zip]

Archive with 1 entries (1 files):
- nutrients-2010011-supplementary.pdf
